# Supplementary material for: Prognostic Value of the Cumulative Inflammatory Index (IIC) in Patients with Non-ST-Segment Elevation Myocardial Infarction
Source: Biomedicines. 2026 Jun 23;14(7):1415. doi: 10.3390/biomedicines14071415 (PMC13405717; doi:10.3390/biomedicines14071415)
Supplement: Supplementary file 1 [file biomedicines-14-01415-s001.zip]

Archive with 1 entries (1 files):
- biomedicines-4357458-supplementary.pdf
